# Supplementary material for: Changes in the transcriptome of morula-stage bovine embryos caused by heat shock: relationship to developmental acquisition of thermotolerance
Source: Reprod Biol Endocrinol. 2013 Jan 15;11:3. doi: 10.1186/1477-7827-11-3 (PMC3583805; doi:10.1186/1477-7827-11-3)
Supplement: Additional file 1: Table S1 — Genes whose expression was differentially expressed by heat shock in bovine morula. Shown (from left to right) are the ENSEMBL gene identification number, the number of counts for each of three control samples (C5, C6, C14) and three heat-shock samples (H5, H6, H14), the average count, the mean counts for control (MeanC) and heat shock (MeanH), the fold change (heat shock/control), the standard error of the difference, the p value, gene name and gene description. Genes that are upregulated by heat shock are shaded light red while those that are downregulated are shaded green. [file 1477-7827-11-3-S1.xls]

## Sheet: Sheet1
gene	C5	C6	C14	H5	H6	H14	AveMean	MeanC	MeanH	FoldChange	StdErrDiff	pvalue	name	description
ENSBTAG00000002363	0	0	0	3	2	3	1.3333	0	2.6667	inf	0.5774	0.01527	SESN2_BOVIN	Sestrin-2 [Source:UniProtKB/Swiss-Prot;Acc:Q58CN8]
ENSBTAG00000008832	0	0	0	3	2	3	1.3333	0	2.6667	inf	0.5774	0.01527	CCL1	chemokine (C-C motif) ligand 1 [Source:HGNC Symbol;Acc:10609]
ENSBTAG00000016577	0	0	0	2	2	3	1.1667	0	2.3333	inf	0.5774	0.0198	AXIN1	axin 1 [Source:HGNC Symbol;Acc:903]
ENSBTAG00000018123	0	1	0	4	5	7	2.8333	0.3333	5.3333	16	1.633	0.03775	Q2KJ89_BOVIN	fibulin-5 precursor [Source:RefSeq peptide;Acc:NP_001014946]
ENSBTAG00000000710	0	1	0	4	5	6	2.6667	0.3333	5	15	1.1547	0.0198	PIP5K1C	phosphatidylinositol-4-phosphate 5-kinase, type I, gamma [Source:HGNC Symbol;Acc:8996]
ENSBTAG00000032457	0	0	1	5	4	4	2.3333	0.3333	4.3333	13	0.8165	0.0202
ENSBTAG00000043649	1	1	4	17	27	27	12.8333	2	23.6667	11.8333	6.0277	0.01819	SNORA79	Small nucleolar RNA SNORA79 [Source:RFAM;Acc:RF00600]
ENSBTAG00000004283	0	1	0	2	5	4	2	0.3333	3.6667	11	1.633	0.03775	PPFIBP1	PTPRF interacting protein, binding protein 1 (liprin beta 1) [Source:HGNC Symbol;Acc:9249]
ENSBTAG00000019675	0	0	1	2	3	5	1.8333	0.3333	3.3333	10	1.633	0.0351	ATXN1	ataxin 1 [Source:HGNC Symbol;Acc:10548]
ENSBTAG00000017599	0	2	0	4	9	5	3.3333	0.6667	6	9	2.8868	0.02627	A6QPQ9_BOVIN	COUP transcription factor 1 [Source:RefSeq peptide;Acc:NP_786998]
ENSBTAG00000019939	0	1	0	2	3	3	1.5	0.3333	2.6667	8	0.8165	0.0198	SLC35D2	solute carrier family 35, member D2 [Source:HGNC Symbol;Acc:20799]
ENSBTAG00000011356	0	0	2	4	3	7	2.6667	0.6667	4.6667	7	2.3805	0.0202	CAMSAP3	calmodulin regulated spectrin-associated protein family, member 3 [Source:HGNC Symbol;Acc:29307]
ENSBTAG00000003140	0	0	3	6	5	7	3.5	1	6	6	2	0.01307	CRBS_BOVIN	Beta-crystallin S [Source:UniProtKB/Swiss-Prot;Acc:P06504]
ENSBTAG00000047380	1	10	12	44	42	31	23.3333	7.6667	39	5.087	9.1287	0.04567	CALC_BOVIN	Calcitonin [Source:UniProtKB/Swiss-Prot;Acc:P01260]
ENSBTAG00000008023	3	0	3	7	8	12	5.5	2	9	4.5	3.1623	0.04447	A6QPK1_BOVIN	rhomboid-related protein 2 [Source:RefSeq peptide;Acc:NP_001095484]
ENSBTAG00000015581	2	0	2	6	4	4	3	1.3333	4.6667	3.5	1.633	0.03775	Q7M2Q5_BOVIN	Collagen alpha 3(IX) chainUncharacterized protein [Source:UniProtKB/TrEMBL;Acc:Q7M2Q5]
ENSBTAG00000015911	1	1	2	3	5	6	3	1.3333	4.6667	3.5	1.633	0.03775	RWDD2A	RWD domain containing 2A [Source:HGNC Symbol;Acc:21385]
ENSBTAG00000005574	1	2	4	7	8	9	5.1667	2.3333	8	3.4286	1.8257	0.003442	CLUS_BOVIN	ClusterinClusterin beta chainClusterin alpha chain [Source:UniProtKB/Swiss-Prot;Acc:P17697]
ENSBTAG00000019870	3	0	1	5	3	4	2.6667	1.3333	4	3	1.8257	0.01527	UT1_BOVIN	Urea transporter 1 [Source:UniProtKB/Swiss-Prot;Acc:Q5QF96]
ENSBTAG00000008186	4	8	5	17	22	12	11.3333	5.6667	17	3	5.416	0.03524	UBXN6	UBX domain-containing protein 6 [Source:RefSeq peptide;Acc:NP_001039451]
ENSBTAG00000023666	0	2	6	3	9	11	5.1667	2.6667	7.6667	2.875	5.164	0.04941		Uncharacterized protein [Source:UniProtKB/TrEMBL;Acc:E1BFC9]
ENSBTAG00000004632	1	4	3	6	9	7	5	2.6667	7.3333	2.75	2.1602	0.005063
ENSBTAG00000039594	0	8	4	5	18	10	7.5	4	11	2.75	7.6811	0.04447	ZNF862	zinc finger protein 862 [Source:HGNC Symbol;Acc:34519]
ENSBTAG00000000103	2	0	1	4	2	2	1.8333	1	2.6667	2.6667	1.5275	0.03775	MRPL23	mitochondrial ribosomal protein L23 [Source:RefSeq peptide;Acc:NP_001071352]
ENSBTAG00000015866	2	1	0	4	3	1	1.8333	1	2.6667	2.6667	1.8257	0.03775	ZNF211	zinc finger protein 211 [Source:HGNC Symbol;Acc:13003]
ENSBTAG00000045932	2	0	1	4	2	2	1.8333	1	2.6667	2.6667	1.5275	0.03775
ENSBTAG00000023776	3	5	7	9	13	16	8.8333	5	12.6667	2.5333	4.0415	0.01298	CI116_BOVIN	UPF0691 protein C9orf116 homolog [Source:UniProtKB/Swiss-Prot;Acc:Q32P67]
ENSBTAG00000017489	0	2	8	5	8	12	5.8333	3.3333	8.3333	2.5	5.4467	0.01307	F1N4F6_BOVIN	thyrotropin receptor precursor [Source:RefSeq peptide;Acc:NP_776631]
ENSBTAG00000007534	39	37	99	108	145	169	99.5	58.3333	140.667	2.4114	46.7511	0.02346	GGH_BOVIN	Gamma-glutamyl hydrolase [Source:UniProtKB/Swiss-Prot;Acc:A7YWG4]
ENSBTAG00000003191	19	14	14	40	36	36	26.5	15.6667	37.3333	2.383	3.6968	0.0002366	Q3MHK9_BOVIN	fascin [Source:RefSeq peptide;Acc:NP_001030217]
ENSBTAG00000030882	2	5	17	18	13	26	13.5	8	19	2.375	10.2956	0.04856	Q2KIL9_BOVIN	LOC508455 proteinUncharacterized protein [Source:UniProtKB/TrEMBL;Acc:Q2KIL9]
ENSBTAG00000001120	2	4	5	8	7	10	6	3.6667	8.3333	2.2727	2.1602	0.03391	A6QLZ8_BOVIN	coronin-6 [Source:RefSeq peptide;Acc:NP_001095752]
ENSBTAG00000020979	2	1	1	4	2	3	2.1667	1.3333	3	2.25	1.1547	0.03775	A5PJV7_BOVIN	tumor necrosis factor receptor superfamily member 16 [Source:RefSeq peptide;Acc:NP_001095948]
ENSBTAG00000022382	2	2	4	4	6	8	4.3333	2.6667	6	2.25	2.3094	0.03775	TM218_BOVIN	Transmembrane protein 218 [Source:UniProtKB/Swiss-Prot;Acc:A5PJF4]
ENSBTAG00000013971	7	5	6	17	12	11	9.6667	6	13.3333	2.2222	3.3665	0.03709	PI4KA	phosphatidylinositol 4-kinase alpha [Source:RefSeq peptide;Acc:NP_777002]
ENSBTAG00000015009	3	4	10	11	8	18	9	5.6667	12.3333	2.1765	6.377	0.03775	CG059_BOVIN	UPF0539 protein C7orf59 homolog [Source:UniProtKB/Swiss-Prot;Acc:Q2M2U3]
ENSBTAG00000012880	2	0	4	4	2	7	3.1667	2	4.3333	2.1667	3.2146	0.0198	DNLZ	DNL-type zinc finger [Source:HGNC Symbol;Acc:33879]
ENSBTAG00000031777	1	0	7	4	4	9	4.1667	2.6667	5.6667	2.125	4.761	0.0351	A7MAZ1_BOVIN	glycerophosphodiester phosphodiesterase domain-containing protein 5 [Source:RefSeq peptide;Acc:NP_001094611]
ENSBTAG00000012271	15	0	34	34	11	58	25.3333	16.3333	34.3333	2.102	29.0287	0.0415	THAP2	THAP domain containing, apoptosis associated protein 2 [Source:HGNC Symbol;Acc:20854]
ENSBTAG00000017339	34	27	46	73	50	99	54.8333	35.6667	74	2.0748	26.3312	0.0475	RUNX1T1	acute myelogenous leukemia 1 translocation 1 protein [Source:RefSeq peptide;Acc:NP_001092855]
ENSBTAG00000003257	6	5	20	15	18	30	15.6667	10.3333	21	2.0323	11.547	0.01246	STK4_BOVIN	Serine/threonine-protein kinase 4 [Source:UniProtKB/Swiss-Prot;Acc:Q5E9L6]
ENSBTAG00000010904	12	4	15	21	18	24	15.6667	10.3333	21	2.0323	6.4291	0.02355	PA1_BOVIN	PAXIP1-associated protein 1 [Source:UniProtKB/Swiss-Prot;Acc:Q1LZ80]
ENSBTAG00000007112	7	11	60	36	29	93	39.3333	26	52.6667	2.0256	45.8621	0.02714	Q17Q88_BOVIN	Heat shock protein family B (small), member 11
ENSBTAG00000016757	0	0	8	2	3	11	4	2.6667	5.3333	2	6.7577	0.01527		Uncharacterized protein [Source:UniProtKB/TrEMBL;Acc:E1BIL7]
ENSBTAG00000047260	0	2	5	2	4	8	3.5	2.3333	4.6667	2	3.9581	0.0198
ENSBTAG00000005210	13	10	26	34	25	39	24.5	16.3333	32.6667	2	11.0755	0.02098	SNPC5_BOVIN	snRNA-activating protein complex subunit 5 [Source:UniProtKB/Swiss-Prot;Acc:Q29S17]
ENSBTAG00000002626	0	1	4	2	3	5	2.5	1.6667	3.3333	2	2.582	0.03775	ARHGAP6	Rho GTPase activating protein 6 [Source:HGNC Symbol;Acc:676]
ENSBTAG00000046311	0	0	5	2	2	6	2.5	1.6667	3.3333	2	3.6968	0.03775
ENSBTAG00000008711	3	4	6	9	8	9	6.5	4.3333	8.6667	2	1.633	0.03901	A6H6W7_BOVIN	BCL2-related ovarian killer [Source:RefSeq peptide;Acc:NP_001092338]
ENSBTAG00000019251	18	33	53	44	65	98	51.8333	34.6667	69	1.9904	32.3934	0.02565	EPB41L3	erythrocyte membrane protein band 4.1-like 3 [Source:HGNC Symbol;Acc:3380]
ENSBTAG00000018464	17	8	49	39	25	81	36.5	24.6667	48.3333	1.9595	36.2445	0.03301	ZDHHC14	zinc finger, DHHC-type containing 14 [Source:HGNC Symbol;Acc:20341]
ENSBTAG00000030652	2	6	13	8	15	18	10.3333	7	13.6667	1.9524	7.5719	0.031	Q32LI7_BOVIN	hypothetical protein LOC767965 [Source:RefSeq peptide;Acc:NP_001070501]
ENSBTAG00000043981	5	1	28	16	14	35	16.5	11.3333	21.6667	1.9118	18.619	0.02792	A6QLJ5_BOVIN	SET binding factor 2 [Source:RefSeq peptide;Acc:NP_001096707]
ENSBTAG00000019615	10	12	33	23	32	50	26.6667	18.3333	35	1.9091	18.7439	0.01448	PHTF1_BOVIN	Putative homeodomain transcription factor 1 [Source:UniProtKB/Swiss-Prot;Acc:Q08DA4]
ENSBTAG00000018849	3	3	4	5	6	8	4.8333	3.3333	6.3333	1.9	1.633	0.0351	AICDA	activation-induced cytidine deaminase [Source:RefSeq peptide;Acc:NP_001033771]
ENSBTAG00000005730	11	15	12	22	29	21	18.3333	12.6667	24	1.8947	4.8305	0.01604	A6H7D4_BOVIN	glycerol-3-phosphate acyltransferase 4 [Source:RefSeq peptide;Acc:NP_001077138]
ENSBTAG00000018077	14	26	21	36	40	39	29.3333	20.3333	38.3333	1.8852	6.377	0.01607	LYPD3	ly6/PLAUR domain-containing protein 3 [Source:RefSeq peptide;Acc:NP_001076888]
ENSBTAG00000008348	6	4	18	16	9	27	13.3333	9.3333	17.3333	1.8571	11.8181	0.03458	C20orf112	chromosome 20 open reading frame 112 [Source:HGNC Symbol;Acc:16106]
ENSBTAG00000000578	219	332	330	556	591	480	418	293.667	542.333	1.8468	86.0388	0.04441	ABHD16A	protein BAT5 [Source:RefSeq peptide;Acc:NP_001069073]
ENSBTAG00000007754	7	15	17	16	29	26	18.3333	13	23.6667	1.8205	8.6217	0.02355	NDUA3_BOVIN	NADH dehydrogenase [ubiquinone] 1 alpha subcomplex subunit 3 [Source:UniProtKB/Swiss-Prot;Acc:Q02371]
ENSBTAG00000000539	15	14	33	35	24	53	29	20.6667	37.3333	1.8065	18.1292	0.03775	LRRC28	leucine-rich repeat-containing protein 28 [Source:RefSeq peptide;Acc:NP_001033245]
ENSBTAG00000010368	24	30	60	58	55	89	52.6667	38	67.3333	1.7719	26.9506	0.007785	TPST2	protein-tyrosine sulfotransferase 2 [Source:RefSeq peptide;Acc:NP_001030506]
ENSBTAG00000004288	14	9	60	40	33	72	38	27.6667	48.3333	1.747	34.9667	0.04195	GSTA4_BOVIN	Glutathione S-transferase A4 [Source:UniProtKB/Swiss-Prot;Acc:Q5E9G0]
ENSBTAG00000017715	37	67	68	79	96	123	78.3333	57.3333	99.3333	1.7326	28.3314	0.03048	Q0VCH1_BOVIN	homer protein homolog 2 [Source:RefSeq peptide;Acc:NP_001068935]
ENSBTAG00000021884	16	16	28	29	26	47	27	20	34	1.7	13.3041	0.03391	CXXC1_BOVIN	CpG-binding protein [Source:UniProtKB/Swiss-Prot;Acc:Q5EA28]
ENSBTAG00000024605	56	101	71	103	166	118	102.5	76	129	1.6974	40.0999	0.01257	DYL1_BOVIN	Dynein light chain 1, cytoplasmic [Source:UniProtKB/Swiss-Prot;Acc:P61285]
ENSBTAG00000021458	73	66	129	119	133	192	118.667	89.3333	148	1.6567	51.8973	0.01183	DLX6	distal-less homeobox 6 [Source:HGNC Symbol;Acc:2919]
ENSBTAG00000009515	6	13	23	16	20	33	18.5	14	23	1.6429	12.3288	0.01212	CA6	carbonic anhydrase 6 precursor [Source:RefSeq peptide;Acc:NP_776323]
ENSBTAG00000000218	3	1	7	5	4	9	4.8333	3.6667	6	1.6364	4.0415	0.0198	MAP2K5	mitogen-activated protein kinase kinase 5 [Source:HGNC Symbol;Acc:6845]
ENSBTAG00000021893	21	11	33	30	27	49	28.5	21.6667	35.3333	1.6308	16.2378	0.02793	F1MH36_BOVIN	ubiquitin carboxyl-terminal hydrolase 21 [Source:RefSeq peptide;Acc:NP_001039841]
ENSBTAG00000012289	9	8	12	15	13	19	12.6667	9.6667	15.6667	1.6207	3.6968	0.009133	AKR7A2	aflatoxin B1 aldehyde reductase member 2 [Source:RefSeq peptide;Acc:NP_001095419]
ENSBTAG00000019025	25	27	32	46	39	50	36.5	28	45	1.6071	6.6332	0.02338	NDUAB_BOVIN	NADH dehydrogenase [ubiquinone] 1 alpha subcomplex subunit 11 [Source:UniProtKB/Swiss-Prot;Acc:Q8HXG6]
ENSBTAG00000005181	14	8	18	21	17	26	17.3333	13.3333	21.3333	1.6	6.7577	0.005168	SYS1_BOVIN	Protein SYS1 homolog [Source:UniProtKB/Swiss-Prot;Acc:Q1RMQ3]
ENSBTAG00000007449	72	53	173	132	98	244	128.667	99.3333	158	1.5906	99.9817	0.0161	Q0VCB5_BOVIN	heparan sulfate glucosamine 3-O-sulfotransferase 1 [Source:RefSeq peptide;Acc:NP_001069590]
ENSBTAG00000040331	3	4	24	8	12	29	13.3333	10.3333	16.3333	1.5806	16.2686	0.02667	A4IFP6_BOVIN	GTPase, IMAP family member 1 [Source:RefSeq peptide;Acc:NP_001077146]
ENSBTAG00000020988	6	3	17	9	10	22	11.1667	8.6667	13.6667	1.5769	10.328	0.04941	KIZ_BOVIN	Centrosomal protein kizuna [Source:UniProtKB/Swiss-Prot;Acc:A0JNH1]
ENSBTAG00000030302	39	45	17	56	61	42	43.3333	33.6667	53	1.5743	17.7294	0.02102	EDF1_BOVIN	Endothelial differentiation-related factor 1 [Source:UniProtKB/Swiss-Prot;Acc:Q3T0V7]
ENSBTAG00000003304	47	44	85	87	67	123	75.5	58.6667	92.3333	1.5739	36.4372	0.02446	A4FUC1_BOVIN	homeobox C4 [Source:RefSeq peptide;Acc:NP_001095843]
ENSBTAG00000010403	26	57	55	64	76	77	59.1667	46	72.3333	1.5725	18.7972	0.04667	FAP24_BOVIN	Fanconi anemia-associated protein of 24 kDa [Source:UniProtKB/Swiss-Prot;Acc:Q2KHY5]
ENSBTAG00000023384	8	2	4	11	4	7	6	4.6667	7.3333	1.5714	4.6547	0.01527	CBR1	carbonyl reductase [Source:RefSeq peptide;Acc:NP_001029685]
ENSBTAG00000019662	178	202	217	297	312	327	255.5	199	312	1.5678	24.7386	0.0007041	ATXN7L3	ataxin 7-like 3 [Source:HGNC Symbol;Acc:25416]
ENSBTAG00000004497	4	2	3	6	4	4	3.8333	3	4.6667	1.5556	1.5275	0.03775	LOC618190	hypothetical protein LOC618190 [Source:RefSeq peptide;Acc:NP_001092642]
ENSBTAG00000006844	0	4	5	2	5	7	3.8333	3	4.6667	1.5556	3.6515	0.03775	LEF1	lymphoid enhancer-binding factor 1 [Source:HGNC Symbol;Acc:6551]
ENSBTAG00000020356	31	45	95	74	73	118	72.6667	57	88.3333	1.5497	42.336	0.03487		Uncharacterized protein [Source:UniProtKB/TrEMBL;Acc:F1MP31]
ENSBTAG00000019312	21	8	61	36	28	75	38.1667	30	46.3333	1.5444	37.3542	0.01267	A4FUY6_BOVIN	alpha-globin transcription factor CP2 [Source:RefSeq peptide;Acc:NP_001076866]
ENSBTAG00000015235	18	24	63	41	36	85	44.5	35	54	1.5429	36.3868	0.03251	HMCN1	hemicentin 1 [Source:HGNC Symbol;Acc:19194]
ENSBTAG00000019443	124	168	467	296	249	626	321.667	253	390.333	1.5428	277.556	0.04024	CNEP1_BOVIN	CTD nuclear envelope phosphatase 1 [Source:UniProtKB/Swiss-Prot;Acc:Q1RMV9]
ENSBTAG00000013953	25	14	77	48	27	102	48.8333	38.6667	59	1.5259	51.277	0.03175	CALD1	non-muscle caldesmon [Source:RefSeq peptide;Acc:NP_776683]
ENSBTAG00000003061	63	76	96	113	98	145	98.5	78.3333	118.667	1.5149	29.2005	0.04801	LAMA5	laminin, alpha 5 [Source:HGNC Symbol;Acc:6485]
ENSBTAG00000002187	37	50	66	72	72	87	64	51	77	1.5098	16.9115	0.02879	SERC3_BOVIN	Serine incorporator 3 [Source:UniProtKB/Swiss-Prot;Acc:A4FUZ5]
ENSBTAG00000009211	143	149	207	232	220	301	208.667	166.333	251	1.509	56.2168	0.006736	UBE2S_BOVIN	Ubiquitin-conjugating enzyme E2 S [Source:UniProtKB/Swiss-Prot;Acc:Q1RML1]
ENSBTAG00000001083	16	10	28	23	18	40	22.5	18	27	1.5	14.7309	0.02762		Uncharacterized protein [Source:UniProtKB/TrEMBL;Acc:E1B8N9]
ENSBTAG00000014204	11	7	22	20	13	27	16.6667	13.3333	20	1.5	10.4563	0.031	S10AG_BOVIN	Protein S100-A16 [Source:UniProtKB/Swiss-Prot;Acc:Q0VCM0]
ENSBTAG00000033740	9	7	28	16	12	38	18.3333	14.6667	22	1.5	18.1751	0.03709
ENSBTAG00000015860	10	9	23	6	5	17	11.6667	14	9.3333	0.6667	10.2632	0.0198	A5D7I5_BOVIN	FYVE, RhoGEF and PH domain-containing protein 1 [Source:RefSeq peptide;Acc:NP_001096014]
ENSBTAG00000014838	10	9	8	8	5	5	7.5	9	6	0.6667	2	0.0351	VPS26B	vacuolar protein sorting 26 homolog B (S. pombe) [Source:HGNC Symbol;Acc:28119]
ENSBTAG00000005526	45	59	91	26	41	62	54	65	43	0.6615	29.7153	0.02455	COG5	component of oligomeric golgi complex 5 [Source:HGNC Symbol;Acc:14857]
ENSBTAG00000009602	21	21	31	12	11	25	20.1667	24.3333	16	0.6575	9.7125	0.02017	T120B_BOVIN	Transmembrane protein 120B [Source:UniProtKB/Swiss-Prot;Acc:A6QPF8]
ENSBTAG00000002571	183	161	356	111	72	277	193.333	233.333	153.333	0.6571	152.501	0.003781	PDCD2L	programmed cell death 2-like [Source:HGNC Symbol;Acc:28194]
ENSBTAG00000031846	8	6	12	4	3	10	7.1667	8.6667	5.6667	0.6538	4.8648	0.0351	SART3	squamous cell carcinoma antigen recognized by T-cells 3 [Source:RefSeq peptide;Acc:NP_001095330]
ENSBTAG00000019658	5	8	10	2	5	8	6.3333	7.6667	5	0.6522	3.9158	0.01527	A6QLD4_BOVIN	ankyrin repeat and SOCS box protein 16 [Source:RefSeq peptide;Acc:NP_001094658]
ENSBTAG00000001822	118	101	288	68	59	203	139.5	169	110	0.6509	131.149	0.04661	SNX10_BOVIN	Sorting nexin-10 [Source:UniProtKB/Swiss-Prot;Acc:Q0IIL5]
ENSBTAG00000012070	29	24	70	18	12	50	33.8333	41	26.6667	0.6504	32.4705	0.03729	INTS2	integrator complex subunit 2 [Source:HGNC Symbol;Acc:29241]
ENSBTAG00000015931	85	45	92	55	23	66	61	74	48	0.6486	33.7935	0.007797	Q58DN8_BOVIN	tetratricopeptide repeat protein 4 [Source:RefSeq peptide;Acc:NP_001015554]
ENSBTAG00000004891	117	82	197	73	42	140	108.5	132	85	0.6439	77.3563	0.01171	OXND1_BOVIN	Oxidoreductase NAD-binding domain-containing protein 1 [Source:UniProtKB/Swiss-Prot;Acc:Q58DM7]
ENSBTAG00000017818	15	10	33	6	5	26	15.8333	19.3333	12.3333	0.6379	16.9312	0.02615	MOG_BOVIN	Myelin-oligodendrocyte glycoprotein [Source:UniProtKB/Swiss-Prot;Acc:P55803]
ENSBTAG00000012664	13	8	23	10	2	16	12	14.6667	9.3333	0.6364	10.3763	0.04721	A8E4L2_BOVIN	bifunctional heparan sulfate N-deacetylase/N-sulfotransferase 2 [Source:RefSeq peptide;Acc:NP_777202]
ENSBTAG00000009468	7	9	11	3	5	9	7.3333	9	5.6667	0.6296	3.6515	0.03775	F159B_BOVIN	Membrane protein FAM159B [Source:UniProtKB/Swiss-Prot;Acc:A6QQ93]
ENSBTAG00000018739	30	27	75	18	10	55	35.8333	44	27.6667	0.6288	36.0463	0.0198	RPAP2	RNA polymerase II associated protein 2 [Source:RefSeq peptide;Acc:NP_001096736]
ENSBTAG00000006659	9	5	21	5	1	16	9.5	11.6667	7.3333	0.6286	11.3871	0.005865	TMEM116	transmembrane protein 116 [Source:RefSeq peptide;Acc:NP_001035618]
ENSBTAG00000046231	9	6	20	6	2	14	9.5	11.6667	7.3333	0.6286	9.5743	0.03901
ENSBTAG00000013326	83	52	155	51	19	112	78.6667	96.6667	60.6667	0.6276	70.8849	0.009383	ANAPC10	anaphase-promoting complex subunit 10 [Source:RefSeq peptide;Acc:NP_001073826]
ENSBTAG00000010243	17	26	72	5	10	57	31.1667	38.3333	24	0.6261	41.1501	0.006958	RBM33	RNA binding motif protein 33 [Source:HGNC Symbol;Acc:27223]
ENSBTAG00000003422	580	510	956	414	203	648	551.833	682	421.667	0.6183	327.234	0.03129	SNX5_BOVIN	Sorting nexin-5 [Source:UniProtKB/Swiss-Prot;Acc:Q3ZBM5]
ENSBTAG00000033344	98	65	126	56	24	97	77.6667	96.3333	59	0.6125	47.6585	0.01229		Uncharacterized protein [Source:UniProtKB/TrEMBL;Acc:E1BLI3]
ENSBTAG00000008176	21	15	46	6	5	39	22	27.3333	16.6667	0.6098	25.3903	0.04467	KCNRG_BOVIN	Potassium channel regulatory protein [Source:UniProtKB/Swiss-Prot;Acc:Q863D4]
ENSBTAG00000020418	104	95	208	58	39	151	109.167	135.667	82.6667	0.6093	86.814	0.004362	Q0V890_BOVIN	carbonic anhydrase 5B, mitochondrial [Source:RefSeq peptide;Acc:NP_001074377]
ENSBTAG00000010610	22	21	35	13	10	24	20.8333	26	15.6667	0.6026	10.7393	0.004137	DDT4L_BOVIN	DNA damage-inducible transcript 4-like protein [Source:UniProtKB/Swiss-Prot;Acc:A2VDT9]
ENSBTAG00000001250	107	66	196	69	25	127	98.3333	123	73.6667	0.5989	83.8709	0.03778	AP2A_BOVIN	Transcription factor AP-2-alpha [Source:UniProtKB/Swiss-Prot;Acc:A1A4R9]
ENSBTAG00000010463	98	81	118	57	30	89	78.8333	99	58.6667	0.5926	34.8616	0.02397
ENSBTAG00000047710	4	2	6	2	1	4	3.1667	4	2.3333	0.5833	2.5166	0.03775
ENSBTAG00000015828	19	18	18	12	7	13	14.5	18.3333	10.6667	0.5818	3.266	0.04907	F1MT51_BOVIN	peptidyl-prolyl cis-trans isomerase FKBP11 precursor [Source:RefSeq peptide;Acc:NP_001039397]
ENSBTAG00000008736	40	42	119	20	18	78	52.8333	67	38.6667	0.5771	56.483	0.04794	Q6QRN4_BOVIN	Cullin 1 [Source:UniProtKB/TrEMBL;Acc:Q6QRN4]
ENSBTAG00000013141	42	20	53	21	6	39	30.1667	38.3333	22	0.5739	23.5655	0.0198	Q2TBH3_BOVIN	actin related protein M1 [Source:RefSeq peptide;Acc:NP_001033762]
ENSBTAG00000003383	4	5	12	2	1	9	5.5	7	4	0.5714	6.1644	0.0351
ENSBTAG00000030864	27	14	59	10	4	43	26.1667	33.3333	19	0.57	31.2623	0.02247	U638B_BOVIN	UPF0638 protein B [Source:UniProtKB/Swiss-Prot;Acc:A6QQ68]
ENSBTAG00000017196	455	279	586	239	116	395	345	440	250	0.5682	208.043	0.006429	A5D7E8_BOVIN	protein disulfide-isomerase A3 precursor [Source:RefSeq peptide;Acc:NP_776758]
ENSBTAG00000021078	43	30	67	30	7	41	36.3333	46.6667	26	0.5571	25.5604	0.03431	PYRD1_BOVIN	Pyridine nucleotide-disulfide oxidoreductase domain-containing protein 1 [Source:UniProtKB/Swiss-Prot;Acc:A7YVH9]
ENSBTAG00000009637	103	86	216	45	39	141	105	135	75	0.5556	90.934	0.01793	SLC12A2	solute carrier family 12 member 2 [Source:RefSeq peptide;Acc:NP_777207]
ENSBTAG00000021060	10	7	12	7	2	7	7.5	9.6667	5.3333	0.5517	3.8297	0.02286	FTSJ3	putative rRNA methyltransferase 3 [Source:RefSeq peptide;Acc:NP_001068830]
ENSBTAG00000019026	24	22	45	10	13	27	23.5	30.3333	16.6667	0.5495	15.6418	0.03443	EXTL2	exostosin-like 2 [Source:RefSeq peptide;Acc:NP_001069692]
ENSBTAG00000014046	5	3	3	3	1	2	2.8333	3.6667	2	0.5455	1.5275	0.03775	BPI_BOVIN	Bactericidal permeability-increasing protein [Source:UniProtKB/Swiss-Prot;Acc:P17453]
ENSBTAG00000015181	11	4	11	6	1	7	6.6667	8.6667	4.6667	0.5385	5.164	0.0202	A5PK37_BOVIN	laforin [Source:RefSeq peptide;Acc:NP_001093179]
ENSBTAG00000020829	34	37	61	13	10	48	33.8333	44	23.6667	0.5379	25.7941	0.03755	PTPRK	protein tyrosine phosphatase, receptor type, K [Source:HGNC Symbol;Acc:9674]
ENSBTAG00000019140	4	2	11	1	0	8	4.3333	5.6667	3	0.5294	6.4291	0.01527	SPINK5	serine protease inhibitor Kazal-type 5 [Source:RefSeq peptide;Acc:NP_001095572]
ENSBTAG00000034077	4	7	8	1	3	6	4.8333	6.3333	3.3333	0.5263	3.266	0.0351	ASIP_BOVIN	Agouti-signaling protein [Source:UniProtKB/Swiss-Prot;Acc:Q29414]
ENSBTAG00000002184	8	6	11	3	3	7	6.3333	8.3333	4.3333	0.52	3.4157	0.0202	A6QQK4_BOVIN	fibronectin type III domain-containing protein 5 [Source:RefSeq peptide;Acc:NP_001098891]
ENSBTAG00000003128	71	46	78	30	23	48	49.3333	65	33.6667	0.5179	21.1975	0.02683	SPATA6	spermatogenesis-associated protein 6 [Source:RefSeq peptide;Acc:NP_001039836]
ENSBTAG00000009959	16	11	22	10	4	11	12.3333	16.3333	8.3333	0.5102	6.6833	0.03458	SC6A8_BOVIN	Sodium- and chloride-dependent creatine transporter 1 [Source:UniProtKB/Swiss-Prot;Acc:O18875]
ENSBTAG00000016613	4	3	7	2	1	4	3.5	4.6667	2.3333	0.5	2.582	0.0198	KCNH6	potassium voltage-gated channel, subfamily H (eag-related), member 6 [Source:HGNC Symbol;Acc:18862]
ENSBTAG00000018160	4	8	6	1	4	4	4.5	6	3	0.5	2.6458	0.0351	LAMA1	laminin, alpha 1 [Source:HGNC Symbol;Acc:6481]
ENSBTAG00000023192	2	5	3	1	3	1	2.5	3.3333	1.6667	0.5	1.9149	0.03775
ENSBTAG00000005916	12	4	14	5	1	9	7.5	10	5	0.5	6.6332	0.04941	A6QLD7_BOVIN	ADNP homeobox protein 2 [Source:RefSeq peptide;Acc:NP_001095310]
ENSBTAG00000013781	40	36	80	19	13	43	38.5	52	25	0.4808	29.0517	0.03304	MIOS	missing oocyte, meiosis regulator, homolog (Drosophila) [Source:HGNC Symbol;Acc:21905]
ENSBTAG00000007910	7	16	13	3	7	7	8.8333	12	5.6667	0.4722	5.1316	0.04881	EXOC7	exocyst complex component 7 [Source:RefSeq peptide;Acc:NP_001029422]
ENSBTAG00000001142	3	3	7	1	0	5	3.1667	4.3333	2	0.4615	3.5119	0.0198	GNE	glucosamine (UDP-N-acetyl)-2-epimerase/N-acetylmannosamine kinase [Source:HGNC Symbol;Acc:23657]
ENSBTAG00000007140	5	6	9	2	2	5	4.8333	6.6667	3	0.45	2.708	0.008163
ENSBTAG00000006695	33	29	47	9	11	29	26.3333	36.3333	16.3333	0.4495	14.5144	0.009852	VCPIP1	valosin containing protein (p97)/p47 complex interacting protein 1 [Source:HGNC Symbol;Acc:30897]
ENSBTAG00000005231	11	6	8	5	1	5	6	8.3333	3.6667	0.44	3.4157	0.03391		Uncharacterized protein [Source:UniProtKB/TrEMBL;Acc:E1BMY4]
ENSBTAG00000044202	16	14	35	5	3	19	15.3333	21.6667	9	0.4154	14.5029	0.01688	CNKSR2	connector enhancer of kinase suppressor of Ras 2 [Source:HGNC Symbol;Acc:19701]
ENSBTAG00000001640	14	6	15	8	1	5	8.1667	11.6667	4.6667	0.4	6.0553	0.04447	EPB41L1	erythrocyte membrane protein band 4.1-like 1 [Source:HGNC Symbol;Acc:3378]
ENSBTAG00000021844	18	14	29	1	3	20	14.1667	20.3333	8	0.3934	13.0128	0.03595	COCH	cochlin precursor [Source:RefSeq peptide;Acc:NP_001071310]
ENSBTAG00000009157	20	29	46	8	2	25	21.6667	31.6667	11.6667	0.3684	17.7951	0.04436	SLC35B3	solute carrier family 35, member B3 [Source:HGNC Symbol;Acc:21601]
ENSBTAG00000014667	6	3	2	3	1	0	2.5	3.6667	1.3333	0.3636	2.582	0.0198	PAIP2B	poly(A) binding protein interacting protein 2B [Source:HGNC Symbol;Acc:29200]
ENSBTAG00000002143	7	7	6	4	1	2	4.5	6.6667	2.3333	0.35	1.633	0.03901	DTWD2	DTW domain containing 2 [Source:HGNC Symbol;Acc:19334]
ENSBTAG00000003325	6	8	12	1	0	8	5.8333	8.6667	3	0.3462	5.3229	0.04216	SNRK	SNF related kinase [Source:HGNC Symbol;Acc:30598]
ENSBTAG00000007061	13	14	17	3	5	7	9.8333	14.6667	5	0.3409	2.8868	0.001187	Q08DP7_BOVIN	serine/threonine-protein phosphatase 2A 56 kDa regulatory subunit beta isoform [Source:RefSeq peptide;Acc:NP_001068700]
ENSBTAG00000008275	3	6	4	0	2	2	2.8333	4.3333	1.3333	0.3077	1.9149	0.0351	GREB1L	growth regulation by estrogen in breast cancer-like [Source:HGNC Symbol;Acc:31042]
ENSBTAG00000012161	3	4	6	1	0	3	2.8333	4.3333	1.3333	0.3077	2.1602	0.0351
ENSBTAG00000011882	3	3	4	1	1	1	2.1667	3.3333	1	0.3	0.5774	0.0198	SLC24A3	solute carrier family 24 (sodium/potassium/calcium exchanger), member 3 [Source:HGNC Symbol;Acc:10977]
ENSBTAG00000019252	2	2	3	0	1	1	1.5	2.3333	0.6667	0.2857	0.8165	0.03775	A5PJK4_BOVIN	hypothetical protein LOC540019 [Source:RefSeq peptide;Acc:NP_001092573]
ENSBTAG00000038057	3	1	3	1	0	1	1.5	2.3333	0.6667	0.2857	1.291	0.03775
ENSBTAG00000018948	11	7	11	3	0	5	6.1667	9.6667	2.6667	0.2759	3.4157	0.006734	A7Z028_BOVIN	hypoxia-inducible factor 3-alpha [Source:RefSeq peptide;Acc:NP_001098812]
ENSBTAG00000012205	4	3	4	1	0	2	2.3333	3.6667	1	0.2727	1.1547	0.01527	CPT1C	carnitine palmitoyltransferase 1C [Source:HGNC Symbol;Acc:18540]
ENSBTAG00000016794	6	6	10	1	2	3	4.6667	7.3333	2	0.2727	2.5166	0.02627	SOAT_BOVIN	Solute carrier family 10 member 6 [Source:UniProtKB/Swiss-Prot;Acc:A6QP84]
ENSBTAG00000042186	6	6	10	3	0	3	4.6667	7.3333	2	0.2727	2.8868	0.04721	SNORD22	Small nucleolar RNA SNORD22 [Source:RFAM;Acc:RF00099]
ENSBTAG00000000799	5	5	7	0	0	4	3.5	5.6667	1.3333	0.2353	2.582	0.02286	ICA1	islet cell autoantigen 1 [Source:RefSeq peptide;Acc:NP_001033257]
ENSBTAG00000020414	3	4	3	1	1	0	2	3.3333	0.6667	0.2	0.8165	0.01527	DHX37	DEAH (Asp-Glu-Ala-His) box polypeptide 37 [Source:HGNC Symbol;Acc:17210]
ENSBTAG00000030622	2	3	3	0	0	1	1.5	2.6667	0.3333	0.125	0.8165	0.0198	MANSC4	MANSC domain containing 4 [Source:HGNC Symbol;Acc:40023]
ENSBTAG00000034376	2	2	4	0	0	1	1.5	2.6667	0.3333	0.125	1.291	0.0198
ENSBTAG00000015833	4	2	3	1	0	0	1.6667	3	0.3333	0.1111	1.1547	0.01527	DHX30	putative ATP-dependent RNA helicase DHX30 [Source:RefSeq peptide;Acc:NP_001070003]
ENSBTAG00000003322	2	4	4	0	1	0	1.8333	3.3333	0.3333	0.1	1.291	0.0351	TTLL7	tubulin tyrosine ligase-like family, member 7 [Source:HGNC Symbol;Acc:26242]
ENSBTAG00000013076	3	4	3	0	0	1	1.8333	3.3333	0.3333	0.1	0.8165	0.0351	SNX19	sorting nexin 19 [Source:HGNC Symbol;Acc:21532]
